# Supplementary material for: Identification of Multiple Pancreatic and Extra-Pancreatic Pathways Underlying the Glucose-Lowering Actions of Acacia arabica Bark in Type-2 Diabetes and Isolation of Active Phytoconstituents
Source: Plants (Basel). 2021 Jun 11;10(6):1190. doi: 10.3390/plants10061190 (PMC8230611; doi:10.3390/plants10061190)
Supplement: Supplementary file 1 [file plants-10-01190-s001.zip]

Archive with 1 entries (1 files):
- plants-1235628-supplementary.pdf
